# Supplementary material for: Transmissibility of emerging viral zoonoses
Source: PLoS One. 2018 Nov 7;13(11):e0206926. doi: 10.1371/journal.pone.0206926 (PMC6221319; doi:10.1371/journal.pone.0206926)
Supplement: S1 Table — (XLSX) [file pone.0206926.s004.xlsx]

## Sheet: Sheet1
Feature Variable	Definition	Units
Taxonomy (104 seperate binary variables):	Indicates which taxonomic family and genus groups each virus species belongs to. Seperate binary variables represent each of the 104 families and genuses which collectively encompass all viruses known to infect humans.	Binary: 1 (virus species belongs to specified family/genus) or 0 (virus species belongs to a different family/genus).
Approximate Diameter	What is the approximate diameter, in nanometers, of the virus particle?	Numerical, nanometers (nm).
Arthropod Vector	Is the virus known to be carried by an arthropod vector? Carriage may be among humans, among animals, or between humans and animals. Demonstrated through the isolation of genetic material or antibodies in a "natural" setting (ie, not a laboratory induced infection).	Binary: 1 (virus is vector-borne) or 0 (virus is not adapted to an arthropod vector).
Bat.Genetic	Is the virus known to infect some species of bats? Demonstrated through the isolation of genetic material in a "natural" setting (ie, not an experimental laboratory induced infection).	Binary: 1 (virus is known to infect bats) or 0 (virus is not known to infect bats).
Bird.Genetic	Is the virus known to infect some species of birds? Demonstrated through the isolation of genetic material in a "natural" setting (ie, not an experimental laboratory induced infection).	Binary: 1 (virus is known to infect birds) or 0 (virus is not known to infect birds).
Carnivore.Genetic	Is the virus known to infect any mammals of the order Carnivora ? Demonstrated through the isolation of genetic material in a "natural" setting (ie, not an experimental laboratory induced infection).	Binary: 1 (virus is known to infect cats) or 0 (virus is not known to infect cats).
Cytoplasm	Is the virus genome replicated at least partially in the cytoplasm of the host cell?	Binary: 1 (some or all viral genome replication stages occur in the cytoplasm of the host cell) or 0 (no genome replication occurs in the cytoplasm).
DNA	Does the virus possess a DNA-based genome?	Binary: 1 (DNA-based genome) or 0 (RNA-based genome).
Double-stranded	Does the virus possess a double-stranded genome?	Binary: 1 (double-stranded genome) or 0 (single-stranded genome).
Enveloped	Is the virus capsid enveloped in a lipid bilayer derived from its host cell?	Binary: 1 (enveloped) or 0 (not enveloped).
Icosahedral	Does the virus capsid have icosahedral symmetry?	Binary: 1 (icosahedral capsid structure) or 0 (non-icosahedral capsid structure).
Gastrointestinal System	During human infection, is the virus known to be present in the gastrointestinal tract? Can be confirmed, four our purposes, through isolation of viral genetic material or antibodies from fecal material or tissue of the gastrointestinal system. Viral presence in the gastrointestinal system is often associated with fecal-oral transmission.	Binary: 1 (observed viral presence in the human gastrointestinal system) or 0 (virus not observed in the human gastrointestinal system).
Liver	During human infection, is the virus known to be present in the liver? Can be confirmed, for our purposes, through isolation of viral genetic material or antibodies from liver tissue obtained through biopsy or autopsy.	Binary: 1 (observed viral presence in the human liver) or 0 (virus not observed in the human liver).
Log Genome Segments	How many segments is the virus genome split into?	Numerical count, number of segments: log-transformed (base ten).
Nervous System	During human infection, is the virus known to be present in the nervous system? Can be confirmed, for our purposes, through isolation of viral genetic material or antibodies from cerebrospinal fluid (csf) or brain/nervous tissue.	Binary: 1 (observed viral presence in the human nervous system) or 0 (virus not observed in the human nervous system).
Primate.Genetic	Is the virus known to infect some species of nonhuman primates? Demonstrated through the isolation of genetic material in a "natural" setting (ie, not an experimental laboratory induced infection).	Binary: 1 (virus is known to infect nonhuman primates) or 0 (virus is not known to infect nonhuman primates).
Nucleus	Is the virus genome replicated at least partially in the nucleus of the host cell?	Binary: 1 (some or all viral genome replication stages occur in the nucleus of the host cell) or 0 (no genome replication occurs in the nucleus).
Respiratory Tract	During human infection, is the virus known to be present in the respiratory tract? Can be confirmed, for our purposes, through isolation of viral genetic material or antibodies from the lungs, throat, or nasopharyngeal samples. Viral presence in the respiratory tract is often associated with airborne and droplet transmission.	Binary: 1 (observed viral presence in the human lower respiratory tract) or 0 (virus not observed in the human lower respiratory tract).
Rodent.Genetic	Is the virus known to infect some species of rodents? Demonstrated through the isolation of genetic material in a "natural" setting (ie, not an experimental laboratory induced infection).	Binary: 1 (virus is known to infect rodents) or 0 (virus is not known to infect rodents).
Study Effort	Number of virus-specific citations in PubMed.	Numerical count, log-transformed (base ten).
Ungulate.Genetic	Is the virus known to infect some species of ungulates? Demonstrated through the isolation of genetic material in a "natural" setting (ie, not an experimental laboratory induced infection).	Binary: 1 (virus is known to infect ungulates) or 0 (virus is not known to infect ungulates).
Uniform	Does the virus particle have a round or uniform shape, or is the virion oblong or elongated? Examples of non-uniform viruses include species of the families Poxviridae, Filoviridae, and Rhabdoviridae.	Binary: 1 (uniform) or 0 (not uniform; oblong or elongated).
