# Supplementary material for: Transmissibility of emerging viral zoonoses
Source: PLoS One. 2018 Nov 7;13(11):e0206926. doi: 10.1371/journal.pone.0206926 (PMC6221319; doi:10.1371/journal.pone.0206926)
Supplement: S2 Table — (XLSX) [file pone.0206926.s005.xlsx]

## Sheet: Sheet1
Model Type	GBM			GBM			GBM			GBM			GLM			GLM
Number of Models Fit	40			40			40			40			40			40
Response	Human Transmission Ability (binary)			Human Transmission Ability (binary)			Human Transmission Ability (binary)			Non-vector Human Transmission Ability (binary)			Human Transmission Ability (binary)			Human Transmission Ability (binary)
Error distribution	Bernoulli			Bernoulli			Bernoulli			Bernoulli			Bernoulli			Bernoulli
Fit to Taxonomy Features	yes			no			yes			yes			yes			no
Fit to Study Effort	no			no			yes			no			no			no
Train/Test Fraction	80/20			80/20			80/20			80/20			80/20			80/20
Number of Trees	5500			5500			5500			5500			5500			5500
Interaction Depth (GBM only)	3			3			3			3
Cross-Validation Folds (GBM only)	10			10			10			10
Shrinkage (GBM only)	0.001			0.001			0.001			0.001
Median Training AUC	0.9689			0.9688			0.9801			0.9778			0.9385			0.9539
Median Testing AUC	0.9196			0.9217			0.9181			0.9452			0.7668			g
Median Testing AUC (Zoonoses)	0.843
	Feature Variable	% Mean Relative Importance (SD)		Feature Variable	% Mean Relative Importance (SD)		Feature Variable	% Mean Relative Importance (SD)		Feature Variable	% Mean Relative Importance (SD)
	Arthropod Vector	26.48116 (4.7893400218)		Arthropod Vector	26.7511505 (4.8101802)		Arthropod Vector	22.980613687 (4.618621272)		Arthropod Vector	35.86358 (4.6094046417)
	Approximate Diameter	10.90557 (1.0334279790)		Approximate Diameter	11.4123878 (1.1008174)		Log Citations	20.684797016 (2.485695706)		Rodent.Genetic	10.15670 (2.1610816322)
	Rodent.Genetic	10.48428 (2.2698211871)		Rodent.Genetic	10.2420336 (2.2478026)		Rodent.Genetic	9.067855550 (2.093224927)		Approximate Diameter	10.07320 (1.0011474609)
	Enveloped	8.537750 (1.8270482744)		Enveloped	8.7985542 (1.8795812)		Enveloped	8.153836868 (1.740668109)		Enveloped	9.163302 (1.8171082786)
	Respiratory Tract	6.881109 (1.7512506962)		Respiratory Tract	6.8507684 (1.7245489)		Approximate Diameter	7.115381935 (0.876424192)		Respiratory Tract	6.585640 (1.6893211996)
	Log Genome Segments	4.140551 (0.9749887421)		Log Genome Segments	5.3333117 (1.3915643)		Respiratory Tract	5.083284921 (1.501994932)		Nervous System	3.037322 (0.8423019773)
	Ungulate.Genetic	4.048877 (1.1323645166)		Ungulate.Genetic	4.1051647 (1.1050115)		Ungulate.Genetic	4.376960289 (1.307666086)		Liver	2.967565 (1.6430858237)
	Nervous System	3.869639 (0.9939993221)		Nervous System	3.9952554 (0.9719621)		Bird.Genetic	3.850584795 (1.540500193)		Ungulate.Genetic	2.933190 (0.8876878023)
	Bird.Genetic	3.404835 (1.4107974023)		Bird.Genetic	3.3174048 (1.4079202)		Log Genome Segments	2.754108817 (0.783056386)		Double-stranded	2.273831 (0.9144989967)
	Liver	3.333697 (1.7735977660)		Liver	3.2983781 (1.7751362)		Liver	2.101702927 (1.143584336)		Gastrointestinal System	2.220723 (0.8530743201)
	Family_Bunyaviridae	2.649522 (1.2435967160)		Primate.Genetic	2.4977983 (0.7567054)		Gastrointestinal System	2.049301353 (0.858213547)		Log Genome Segments	2.151546 (0.5370996695)
	Primate.Genetic	2.472192 (0.7613327522)		Double stranded	2.2011948 (0.8634324)		Family_Bunyaviridae	1.935514520 (1.035345749)		Nucleus	1.980818 (1.0920851063)
	Gastrointestinal System	2.136781 (0.8536469341)		Gastrointestinal System	2.1928446 (0.8573692)		Nervous System	1.518763101 (0.526673718)		Uniform	1.711751 (1.1737988552)
	Uniform	2.062343 (1.2692408254)		Uniform	1.9835573 (1.2319429)		Nucleus	1.382659358 (0.834220153)		Family_Bunyaviridae	1.471065 (0.6723610349)
	Double-stranded	2.042430 (0.7581451084)		Nucleus	1.9824611 (1.1214498)		Primate.Genetic	1.257001316 (0.556924445)		DNA	1.296072 (0.6825794889)
	Nucleus	1.948526 (1.0531517566)		Cytoplasm	1.3585283 (0.6875389)		Uniform	1.254549692 (0.931675852)		Primate.Genetic	1.291634 (0.4291888660)
	DNA	1.403077 (0.7839539389)		DNA	1.3562452 (0.7313796)		Double-stranded	1.233125036 (0.582347743)		Cytoplasm	1.268776 (0.6807102600)
	Cytoplasm	1.305124 (0.7030455372)		Carnivore.Genetic	0.9994497 (0.6394914)		Carnivore.Genetic	0.966579429 (0.640245112)		Carnivore.Genetic	1.260861 (0.8326375378)
	Carnivore.Genetic	1.022737 (0.6297271161)		Bat.Genetic	0.6119917 (0.3664845)		DNA	0.960127220 (0.572125545)		Bird.Genetic	1.194107 (0.7109416102)
	Bat.Genetic	.612933 (0.3615810852)					Cytoplasm	0.918184167 (0.573906830)		Bat.Genetic	.8763389 (0.5461165616)
	Family_Papillomaviridae	.199762 (0.1485057943)					Bat.Genetic	0.275234316 (0.192457841)		Family_Papillomaviridae	.1850314 (0.1344639453)
	Family_Flaviviridae	.01925941 (0.0182481360)					Family_Papillomaviridae	0.049150557 (0.036522692)		Family_Picornaviridae	.01794599 (0.0255434713)
	Family_Picornaviridae	.01729807 (0.0229207249)					Family_Picornaviridae	0.011091622 (0.017096995)		Family_Flaviviridae	.007575372 (0.0068743383)
	Genus_flavivirus	.01331836 (0.0162395928)					Family_Flaviviridae	0.008867370 (0.008004153)		Family_Paramyxoviridae	.004742715 (0.0080731301)
	Family_Paramyxoviridae	.006649978 (0.0094782842)					Genus_flavivirus	0.007049430 (0.012387625)		Genus_flavivirus	.00441697 (0.0053812680)
	Genus_hantavirus	.0003778778 (0.0015352383)					Family_Paramyxoviridae	0.002951618 (0.005275346)		Genus_hantavirus	.0001741867 (0.0042949762)
	Family_Poxviridae	.00009983443 (0.0004580013)					Genus_hantavirus	0.000723090 (0.002916851)		Family_Poxviridae	.0002639371 (0.0007205725)
	Family_Togaviridae	.00003796900 (0.0002401370)								Family_Polyomaviridae	.00009808757 (0.0006203603)
	Family_Herpesviridae	.00003435766 (0.0002172969)								Genus_orthobunyavirus	0.00009288828 (0.0005874771)
	Family_Polyomaviridae	.00003435766 (0.0001146580)								Family_Herpesviridae	0.00007207438(0.0003599925)
