# Supplementary material for: Transmissibility of emerging viral zoonoses
Source: PLoS One. 2018 Nov 7;13(11):e0206926. doi: 10.1371/journal.pone.0206926 (PMC6221319; doi:10.1371/journal.pone.0206926)
Supplement: S3 Table — Viruses for which there is evidence of human-to-human transmission are given a value of 1 in the column Actual.Response, while viruses which are no known to be transmissible have a value of 0. (CSV) [file pone.0206926.s006.csv]

Species	Actual.Response	Predicted.Response
Merkel Cell	1	0.993771769
Simian 40	1	0.992762999
BK	1	0.990194012
Human Adenovirus B	1	0.98990777
Human Adenovirus C	1	0.98990777
Human polyomavirus 12	1	0.988791692
Human polyomavirus 10	1	0.988719597
KI	1	0.988719597
WU	1	0.988719597
Parvovirus B19	1	0.987496416
JC	1	0.985364859
Primate bocaparvovirus 1	1	0.984873633
Primate tetraparvovirus 1	1	0.984873633
Human Adenovirus D	1	0.982128241
Human Adenovirus E	1	0.982128241
Human Adenovirus F	1	0.982128241
Human Adenovirus G	1	0.982128241
Human polyomavirus 11	1	0.980820758
Mamastrovirus 9	1	0.980110128
Primate bocaparvovirus 2	1	0.979186388
Respiratory Syncytial	1	0.978179451
Human Adenovirus A	1	0.976817814
HPV 1	1	0.974384158
HPV 10	1	0.974384158
HPV 16	1	0.974384158
HPV 18	1	0.974384158
HPV 2	1	0.974384158
HPV 26	1	0.974384158
HPV 32	1	0.974384158
HPV 34	1	0.974384158
HPV 4	1	0.974384158
HPV 41	1	0.974384158
HPV 48	1	0.974384158
HPV 49	1	0.974384158
HPV 5	1	0.974384158
HPV 50	1	0.974384158
HPV 53	1	0.974384158
HPV 54	1	0.974384158
HPV 6	1	0.974384158
HPV 60	1	0.974384158
HPV 63	1	0.974384158
HPV 7	1	0.974384158
HPV 71	1	0.974384158
HPV 78	1	0.974384158
HPV 88	1	0.974384158
HPV 9	1	0.974384158
HPV cand90	1	0.974384158
HPV cand92	1	0.974384158
HPV cand96	1	0.974384158
Varicella-zooster	1	0.974042443
Hepatitis B	1	0.968477323
Human polyomavirus 13	1	0.968032719
Human polyomavirus 6	1	0.968032719
Human polyomavirus 7	1	0.968032719
Human polyomavirus 8	1	0.968032719
Human polyomavirus 9	1	0.968032719
Enterovirus A	1	0.966878517
Enterovirus C	1	0.966878517
Human Metapneumovirus	1	0.965530125
Hepatitis A	1	0.96146335
Mumps	1	0.959391101
Mamastrovirus 1	1	0.959329316
Mamastrovirus 6	1	0.959329316
Human Parechovirus	1	0.957806645
salivirus A	1	0.955700365
HCovV OC43	1	0.953843197
Bufavirus	1	0.9535232
SARS	1	0.952780068
Mamastrovirus 8	1	0.950389864
Enterovirus D	1	0.944810575
HCoV NL63	1	0.942462666
Measles	1	0.940351955
Rhinovirus A	1	0.939430943
Rhinovirus B	1	0.939430943
Rhinovirus C	1	0.939430943
Rubella	1	0.937434209
Norwalk	1	0.934749191
Herpes B	1	0.929441943
Human Herpesvirus 6B	1	0.929441943
Hepatitis C	1	0.926343585
Enterovirus B	1	0.925911841
Melaka	1	0.92071536
Human Parainfluenzavirus 3	1	0.913752796
Epstein-Barr	1	0.909391365
HKU1	1	0.899216283
Carnivore amdoparvovirus 1	0	0.892084692
Herpes Simplex Virus 1	1	0.890014979
Herpes Simplex Virus 2	1	0.890014979
Human Cytomegalovirus	1	0.890014979
Human Herpesvirus 6A	1	0.890014979
Human Herpesvirus 7	1	0.890014979
Human Herpesvirus 8	1	0.890014979
Cosavirus A	1	0.88091965
MERS	1	0.879694014
Influenza B	1	0.879647179
Hepatitis G	1	0.874251578
Human Parainfluenzavirus 1	1	0.871512065
Human Parainfluenzavirus 2	1	0.871512065
Human Parainfluenzavirus 4	1	0.871512065
HCov 229E	1	0.869581469
Smallpox	1	0.8657157
Human Picobirnavirus	1	0.86324543
Rotavirus C	1	0.857146063
Nipah	1	0.835952185
Cardiovirus B	1	0.83402069
Monkeypox	1	0.82383018
Mammalian Parainfluenzavirus 5	1	0.822203482
Marburg	1	0.812140132
Hendra	0	0.79839105
Lujo	1	0.76293054
Cardiovirus A	0	0.758602287
Zaire	1	0.756493463
Influenza A	1	0.755761775
HIV-1	1	0.741216591
HIV-2	1	0.741216591
Influenza C	1	0.740592548
Sudan	1	0.735104221
Aichi	1	0.728341482
Rosavirus A	0	0.728341482
Human Torovirus	1	0.725002095
Hepatitis E	1	0.713457463
Rotavirus B	1	0.69037574
Lassa	1	0.675793159
HTLV-1	1	0.665463025
HTLV-2	1	0.665463025
HTLV-3	0	0.665463025
HTLV-4	0	0.665463025
Simian Foamy	0	0.665463025
Tai Forest	1	0.664033211
Vaccinia	1	0.652658422
Yellow Fever	1	0.645033759
Sapporo	1	0.607363586
Rotavirus A	1	0.60589659
Duvenhage	0	0.566565281
European Bat Lyssavirus 2	0	0.566565281
Canine Morbillivirus	0	0.566421455
Zika	1	0.561275687
Chapare	0	0.551299761
Akhmeta	0	0.530747382
Ljungan	0	0.517192888
Bundibugyo	1	0.515874718
Bas Congo	1	0.494051635
Sosuga	0	0.460931838
LCM	0	0.437732484
Reston	0	0.434472818
Variegated Squirrel 1	0	0.376952644
Bovine Leukemia	0	0.374177816
Australian Bat Lyssavirus	0	0.336588383
Camelpox	0	0.332538174
Molluscum Contagiosum	1	0.332538174
Bovine Papular Stomatitis	0	0.321833779
Orf	0	0.321833779
Pseudocowpox	0	0.321833779
Kyasanur Forest	0	0.318123231
Mammalian Bornavirus 1	0	0.310996389
Tonate	0	0.3057203
Dengue	1	0.29721863
Chikungunya	1	0.293745616
Newcastle	0	0.278833102
Banna	0	0.272704307
Guanarito	0	0.256033785
Junin	1	0.256033785
Machupo	1	0.256033785
Whitewater Arroyo	0	0.256033785
Andes	1	0.249498012
Bayou	0	0.249498012
Choclo	0	0.249498012
Laguna Negra	0	0.249498012
Rio Mamore	0	0.249498012
Sin Nombre	0	0.249498012
Rift Valley	0	0.248400067
Colorado Tick Fever	0	0.245166235
Oropouche	1	0.242397288
Cowpox	0	0.214705994
Barmah Forest	0	0.212584497
O'nyong-nyong	1	0.212584497
Great island	0	0.21236439
Lebombo	0	0.21236439
Orungo	0	0.21236439
SFTS	1	0.196560965
Murray Valley	0	0.195658271
Powassan	0	0.172096372
Usutu	0	0.166179421
Mayaro	0	0.166085822
Guaroa	0	0.163207455
Crimean-Congo haemorrhagic fever	1	0.163009403
Puumala	0	0.154227515
Tanapox	0	0.148107302
Venezuelan Equine Encephalitis	0	0.146251288
Omsk Haemorhagic Fever	0	0.127094315
Cacipacore	0	0.122403555
Ilheus	0	0.122403555
Tembusu	0	0.122403555
California	0	0.117892284
Rabies	0	0.116993987
Bourbon	0	0.106069065
Ross River	0	0.103791983
Sindbis	0	0.103791983
Louping Ill	0	0.087512928
Japanese Encephalitis	0	0.084524414
St Louis Encephalitis	0	0.083325545
Chandipura	0	0.083125315
Wesselsbron	0	0.081697086
West Nile	0	0.080868771
Dobrava-Belgrade	0	0.073285763
Hantaan River	0	0.073285763
Tula	0	0.073285763
Seoul	0	0.071134004
Sandfly Fever Naples	0	0.065587718
Bhanja	0	0.05278935
Bwamba	0	0.05278935
Catu	0	0.05278935
Heartland	0	0.05278935
Salehabad	0	0.05278935
Wyeomyia	0	0.05278935
Bunyamwera	0	0.052153745
Caraparu	0	0.051106701
Marituba	0	0.051106701
Oriboca	0	0.051106701
Tick Borne Encephalitis	0	0.044683005
Western Equine Encephalitis	0	0.039136859
Eastern Equine Encephalitis	0	0.038462462
Candiru	0	0.028702067
Punta Toro	0	0.028702067
